# Supplementary material for: The evolutionary history of Brachyury genes in Hydrozoa involves duplications, divergence, and neofunctionalization
Source: Sci Rep. 2023 Jun 9;13:9382. doi: 10.1038/s41598-023-35979-8 (PMC10256749; doi:10.1038/s41598-023-35979-8)
Supplement: Supplementary file 2 — Supplementary Table S1. [file 41598_2023_35979_MOESM2_ESM.xlsx]

## Sheet: Sheet1
Species	Gene Name	Nucleotide ID	Protein ID	Databse	Protein sequence	T-Box protein sequence (NCBI Conserved Domain Search)
Acropora millepora	Brachyury	KJ914894.1	AIM17864.1	NCBI	MHTEEKKQHTSFSVNHILEVAENTMFSERPRKDESFITKANCEDASAKITLEESDLWRRFKSLTNEMIVT KNGRRMFPVLKVNVRGLEPKAMYSLLLDFVLVDGNRWKYVNGEWVSGGKPEPPTPSCVYIHPDSPNFGAH WMSQPVVFSKVKLTNKHNGNGQIMLNSLHKYEPRFHIIRVGAPETNRKIVSHSFPETQFIAVTAYQNEEI TSLKIKHNPFAKAFLDAKERQEQKEAFEPGVETHPAYSAQCGWLCAAPSSMYQHHHPAGPYSHSHIPPYD RLGLRSHRPSPYPTPYHKRTDLTTQGHVSQYFTSEPGSQLLLPGPSALDPISMPTVSLPPHSHLATAGPH QLHPGLSPFTSNSSFGSSSRPSIDIAEKCIQSPRISLHASWNTL…	KITLEESDLWRRFKSLTNEMIVTKNGRRMFPVLKVNVRGLEPKAMYSLLLDFVLVDGNRWKYVNGEWVSGGKPEPPTPSC VYIHPDSPNFGAHWMSQPVVFSKVKLTNKHNGNGQIMLNSLHKYEPRFHIIRVGAPETNRKIVSHSFPETQFIAVTAYQN EEITSLKIKHNPFAKAFLD
Aurelia aurita	Brachyury 1	GHAI01095397.1	Translated with NCBI ORFfinder (https://www.ncbi.nlm.nih.gov/orffinder/)	NCBI	MTQNTFSMKKILSEDKKQQNAEGAGDKQDESNKESTVEQKNSSEGIGVEV VLDESVLWSKFEKLTNEMIVTKNGRRMFPVLKMTVKGLEPQAMYSFLLDF VAVEDHRWKYVNGEWVPGGKPEPASTSSVYIHPDSPNFGSHWMKNPVAFT KVKLTNKMNGEGQVMLHSLHKYQPRIHIIRVGAPDGEQTVSTHNFPETQF IAVTAYQNEEITALKIQHNPFAKAFLDAKERSDHKDLAERDAMNQYASNY AYVYSSMMCPNAPSPLAGPMSCERRSHRSSPYPSPYQRSPDMLPSGSCSS YYRGSESPYLSNSCIQSQTWPLHHLSYPAMIQSSHPTSKQTDSLQTSSEY VSSGPYSPLGQYSMSMHNRASEQSLAWNHSIIYP	VEVVLDESVLWSKFEKLTNEMIVTKNGRRMFPVLKMTVKGLEPQAMYSFLLDFVAVEDHRWKYVNGEWVPGGKPEPASTS SVYIHPDSPNFGSHWMKNPVAFTKVKLTNKMNGEGQVMLHSLHKYQPRIHIIRVGAPDGEQTVSTHNFPETQFIAVTAYQ NEEITALKIQHNPFAKAFLD
Aurelia aurita	Brachyury 2/3	GHAI01133198.1	Translated with NCBI ORFfinder (https://www.ncbi.nlm.nih.gov/orffinder/)	NCBI	MKKGNAEMKSDFSMASILEGSTSSPRKSPEASPKTEVASNPSSPDIDSRD SSESRECVRVLLDDSELWRSFHQLTNEMIVTKNGRRMFPVLKTTIRGLDP QAMYSILLDFVAVDSHRWKYVNGEWSHSGKPEPTPPSQVYVHPDSPNFGT HWMKNPIVFSKVKLTNKESSNNQVVMLNSLHKYEPRIHVMRVGGPDPEKR VSTHTFPETQFIAVTAYQNEEITALKIKFNPFAKAFLDAKERAEQRDIIE RSSMINYGPSCSCCQPPGLYGGPPGLPQQHGLGVPPLLLRPDLRMLDPHQ SPCHRFGLKMHRHAPYRISHPIDEAESRPPICASSPPHGCSRSVSPERRR HIPGRHPMDDEHMKAFEPPMRHSHSLPDRVKEESYLRDVPRG…	VRVLLDDSELWRSFHQLTNEMIVTKNGRRMFPVLKTTIRGLDPQAMYSILLDFVAVDSHRWKYVNGEWSHSGKPEPTPPS QVYVHPDSPNFGTHWMKNPIVFSKVKLTNKESSNNQVVMLNSLHKYEPRIHVMRVGGPDPEKRVSTHTFPETQFIAVTAY QNEEITALKIKFNPFAKAFLD
Aurelia aurita	TBX4-5	LN611631.1	CEG06169.1	NCBI	ITSLPPPAELSSVTSDQISLQKSDGATEAADVRPNSPSREKMAQSLATHLSDSMANFINTGNNRASEESS RAPCSAQQMKKEQDSNVRVALHNKEMWDKFHLVGTEMIITKAGRRMFPVVKVNISGLNPKLKYILVMDLV PVDDNRYKYHNSEWTIAGKAEPHLPGRLYVHPDSPSTGAQWMRQVVSFQKIKLTNNHLDQFGHVILNSMH KYQPRIHIVQAD	VRVALHNKEMWDKFHLVGTEMIITKAGRRMFPVVKVNISGLNPKLKYILVMDLVPVDDNRYKYHNSEWTIAGKAEPHLPG RLYVHPDSPSTGAQWMRQVVSFQKIKLTNNHLDQFGHVILNSMHKYQPRIHIVQAD
Branchiostoma floridae	TBX1/10	AF262562.2	AAG34887.2	NCBI	MEANSPLSPKANAFSIASLISASEQGGLLMSDLHGKDQGLDDGQDWGMQYSSIPREMEASCMLSNQRMPG HQLAHMTEHPSAFGVTQARGEAYDIPGMDSCRNGGGLPNGNENNNLLNDGVKDERKQNPKVANVKVMLEM KALWDEFHELGTEMIVTKAGRRMFPTFQVKMFGLEPMSDYILLMDFVPVDDKRYRYAFHSSSWLVAGKAD PDMPRRIHVHPDSPAKGAQWMKQIVSFDKLKLTNNLLDDNGHIILNSMHRYQPRFHVVYIDGKKGDSDTV HENYKTFIFPETKFTAVTAYQNHRITQLKIASNPFAKGFRDCDPDDWRTLTFHGRNESDSVVEVLTQIPP SQRPRNHHRPSSLQLVGVTRTRTVGQMNTSQDQERRDRQEDTSQ…	NVKVMLEMKALWDEFHELGTEMIVTKAGRRMFPTFQVKMFGLEPMSDYILLMDFVPVDDKRYRYAFHSSSWLVAGKADPD MPRRIHVHPDSPAKGAQWMKQIVSFDKLKLTNNLLDDNGHIILNSMHRYQPRFHVVYIDGKKGDSDTVHENYKTFIFPET KFTAVTAYQNHRITQLKIASNPFAKGFRD
Clytia hemisphaerica	Brachyury 1	DQ872898.1	ABJ16449.1	NCBI	MYCKLDETEMTPNNFSMNTILTSEKQKMADEHHEELKLQHLQMAQQQAAQHQPLMSLQPPQGQMAPPPQH PQQQQPKYTTDCNGNEEILQAPPPQKELKNYEDELPKKEELSSEAKHVRVHLEDSELWKKFKSLTNEMIV TKNGRRMFPVLKLNIRGLEPNAMYSILLDFVAVEDHRWKYVNGEWVAGGKPEPATTSSVYIHPDSPNFGN HWMKNSVAFTKVKLTNKMNGEGQVMLNSLHKYQPRIHVIRVGAPEGERTISTHTFPETQFIAVTAYQNEE ITHLKIQYNPFAKAFLDAKERSDQKDMLYERDALNQIASNYGYYPSMMSPVTRGIGCDNLRNHRASPYPS PYQRPDLLSGCQPPYYRESSPPFMSNQCIQNNTWPLHHLNYNSA…	VRVHLEDSELWKKFKSLTNEMIVTKNGRRMFPVLKLNIRGLEPNAMYSILLDFVAVEDHRWKYVNGEWVAGGKPEPATTS SVYIHPDSPNFGNHWMKNSVAFTKVKLTNKMNGEGQVMLNSLHKYQPRIHVIRVGAPEGERTISTHTFPETQFIAVTAYQ NEEITHLKIQYNPFAKAFLD
Clytia hemisphaerica	Brachyury 2	GBGP01000156.1	JAC85032.1	NCBI	MKSDFSMASILNRKSEVDKNEVKLLKDVNMRIALEDADLWRSFHRMTNEMIVTKNGRRMFPVLKSRANGL DPTAMYTVMLDFMPVDDHRWKYVNGEWSHAGKPEPTAASKIYVHPDSPNFGAHWMKSPIVFSKVKLTNKE NENGQVLMLNSLHKYVPRIHIVKVGNGEKVVSTYSFVETEFIAVTAYQNEEITNLKIRYNPFAKAFLDAK ERNDHREYVERRNSFCSCCPPSSPYALPGHHFPTHLPSPHYMGATTCGAEKLLMRHHPYSRPTSYYPSYN RSRSTTFSDIPSPTKSSPLSSSYPTTHFKYDDDIHRHSISPPISTRHSPPTLIRSDVLSYQDQLRIKLEA SNIHHRFHQNNINPNGQIELRHTAISR	RIALEDADLWRSFHRMTNEMIVTKNGRRMFPVLKSRANGLDPTAMYTVMLDFMPVDDHRWKYVNGEWSHAGKPEPTAASK IYVHPDSPNFGAHWMKSPIVFSKVKLTNKENENGQVLMLNSLHKYVPRIHIVKVGNGEKVVSTYSFVETEFIAVTAYQNE EITNLKIRYNPFAKAFLD
Clytia hemisphaerica	Brachyury 3	XLOC_011741 (gene)	TCONS_00020931-protein	http://marimba.obs-vlfr.fr/	MEPKIMSNIPNLKSEFPSMKSDFSMASILLEEKDKEKAKPKPIIPCRLEN IKDTPWLRLNKKIAADLSSRVKPRIDNIGKSGNGGIRVRLDEMGLWKSFH QLTNEMIVTKNGRRMFPVLKTSIQGLDPNAMYSIMLDFVPVDEHRWKFVN GEWSRGGKPEPTSSSRVYVHPDSPNFGAHWMKNSIVFSKVKLTNKENNNN QVVMLNSLHKYEPRMHVLKVGSKESERTVSTHSFEETVFIAVTAYQNEEI TSLKIKYNPFAKAFLDAKERSEQQIATHPRRFEFPCIPPPTVGGPGAPCR CSLDGYPFHRHHPSSPPEYPRSFSYPYATIYEHDGKQPRAVHYGTRLHPY SPPSSVYPFMTPSPPPQLPPQCHPPIKPTFFAEDFQRTRHSS…	GGIRVRLDEMGLWKSFHQLTNEMIVTKNGRRMFPVLKTSIQGLDPNAMYSIMLDFVPVDEHRWKFVNGEWSRGGKPEPTS SSRVYVHPDSPNFGAHWMKNSIVFSKVKLTNKENNNNQVVMLNSLHKYEPRMHVLKVGSKESERTVSTHSFEETVFIAVT AYQNEEITSLKIKYNPFAKAFLD
Clytia hemisphaerica	TBX2-3	LN611642.1	CEG06180.1	NCBI	DPPMPKRMFIHPDGPNTGNQWMSKSISFNKMKVTNCVQGKNGYPILNSMHKYQPRFHIAKVADFYKMNMS NLKTFVFRETEFLAVTAYQNEKVTKLKIKYNPFAKGFREDGAAGKRISRIENNESDGEEEKSTSHQNKKT KFSPTPNELKGKHKLDESPESGISSLNSTPSKMRFKDTISPPTHISSYESHIKSRRFLSPTAMFTSSRDQ FFSSRDFSPRDEFRYHYNPAASPSPSPSFENYLPQNTSANSVLPMVLPGSIYSSGNPQNTVNTPGTEYNN GASFHDHVGAGKSLKKQLQLNTELLSSTSSQWQNFGSYTTPTTNVGSPYTQNNYFSSTPNYG	DPPMPKRMFIHPDGPNTGNQWMSKSISFNKMKVTNCVQGKNGYPILNSMHKYQPRFHIAKVADFYKMNMSNLKTFVFRET EFLAVTAYQNEKVTKLKIKYNPFAKGFRE
Clytia hemisphaerica	TBX4-5	LN828922.1	CFW93851.1	NCBI	GASTLEPVYNNNQQTTRHPIVKQDQNYLDNTNTVNKYKEYENLKTTNTRNEMVLNLSNHINESPTYLHPN TTNNNTTTSHDNHHDLQYGSSQKREDANVRVSLQNKEMWSKFHHVGTEMIITKAGRRMFPVIKINISGLN PKLKYILVMDIIPVDENRYKFHNSEWTVAGKAEPHLPGRLYVHPDGPSSGAQWMRQTISFQKVKLTNNHL DQFAHVILNSMHKYQPRIHIVQANDNTPEALRKSTFTTHVFPETELIAVTAYQSPRITALKIENNPFAKG FRGACNSDYHGMKRYHEQELLYPAKRPYSPSYASLNVGGRQCHMGGMYPKTPYGSDVPYDYPFPPYFNKA CPQLPTATPTGAPVTGGWNTVNEDRNSVSPTSNMGLTSSTIAAP…	VRVSLQNKEMWSKFHHVGTEMIITKAGRRMFPVIKINISGLNPKLKYILVMDIIPVDENRYKFHNSEWTVAGKAEPHLPG RLYVHPDGPSSGAQWMRQTISFQKVKLTNNHLDQFAHVILNSMHKYQPRIHIVQANDNTPEALRKSTFTTHVFPETELIA VTAYQSPRITALKIENNPFAKGFRG
Craspedacusta sowerbii	Brachyury 1	OP902368	WCC58472.1	NCBI	MLVTADTSFDFAMTQTSFSMNQILTQTPEKGREAIESSLEDKKESGERLELLSVKKEKRELKNLDENLPV KEELSSEAKHVHVSLEESDLWKKFKTLTNEMIVTKNGRRMFPVLKLDVRGLEASAMYSILLDFMAVEDHR WKYVNGEWVPGGKPEPATTSSVYIHPDSPNFGQHWMKNPVAFTKVKLTNKMNGEGQVMLNSLHKYQPRIH IIRVGAPEGERTISTHTFPETQFIAVTAYQNEEITGLKIQYNPFAKAFLDAKERSDSKEMIYERESATQM APSYPAFMYPYTMCQTPMTRALPCDSTSLRNHRASPYLSPYHQRPDLLQAYPPYYRESSSPFLTNPCLPG ASTWPLHHLSYVPMTTSASVKTEDSAHSMAAISAGYPGSPSAGT…	VHVSLEESDLWKKFKTLTNEMIVTKNGRRMFPVLKLDVRGLEASAMYSILLDFMAVEDHRWKYVNGEWVPGGKPEPATTS SVYIHPDSPNFGQHWMKNPVAFTKVKLTNKMNGEGQVMLNSLHKYQPRIHIIRVGAPEGERTISTHTFPETQFIAVTAYQ NEEITGLKIQYNPFAKAFLD
Craspedacusta sowerbii	Brachyury 3	OP902367	WCC58478.1	NCBI	MKSDFSMASILKDMDKQRPEKDGAVYEEAEVCSEKLRIAKEAFEDLRSVTDVTHLRQLSSESKEKIRVTL EDGELWKGFHRLTNEMIVTKNGRRMFPVLKISVHGLDPSAMYSIMLDFTAVDNQRWKFVNGEWSRGGKPE PTPPSRVYVHPDSPNFGTHWMKNSIVFSKVKLTNKESTNSQVIMLNSLHKYEPRIHIMKVGSKDVEKTVS THAFPETHFIAVTAYQNEEITALKIKYNPFAKAFLDAKERSEQQDFFSKRQEFGYQSPCACCTNGYSLGH APLHMRDCPPPPVLPFISSCERSNHRAARHAPYMLPPRPLMIPALPYSAPYSCRRNSSPAAYHMHGFSIP NGGSLPMIGKAQEQTFKVRDVCSIPNCSCSSSQRTMSDSSMSLY…	IRVTLEDGELWKGFHRLTNEMIVTKNGRRMFPVLKISVHGLDPSAMYSIMLDFTAVDNQRWKFVNGEWSRGGKPEPTPPS RVYVHPDSPNFGTHWMKNSIVFSKVKLTNKESTNSQVIMLNSLHKYEPRIHIMKVGSKDVEKTVSTHAFPETHFIAVTAY QNEEITALKIKYNPFAKAFLDAKERSEQQDFFSKRQEFGYQ
Danio rerio	T-box transcription factor 16	NM_131058.1	NP_571133.1	NCBI	MQAIRDLKHNFSLPPPPSMPGAGDSYHQGNIRMTLEDPELWRSFHEIGTEMIITKPGRRMFPHCKISLSG LVPYAKYILLVDMVPEDGLRYKWNKDKWEVAGKAEPQPPYRTYLHPDSPAPGSHWMKQPVSFLKLKLTNN ALDQHGHIILHSMHRYHPRFHIVQADDLYSVRWSVFQTFTFPETSFTAVTAYQNTKITKLKIDHNPFAKG FRDEGTNSKRRANRNLPDPERVAKKMSKDSEHGSPQDVQPSSCEALDDEHAGRKELEVKAERYSPWGGAC DRDSGHALRPESPLGSDHRDVYSSEQLVPGQNTYQPYRFHEYGKSPSPSSSSSVGGSSACGSAGRPSFES RVLDVATVPDTDSSSKPSSAPEFSLPPHPSAGHQEYAGVLNMAI…	IRMTLEDPELWRSFHEIGTEMIITKPGRRMFPHCKISLSGLVPYAKYILLVDMVPEDGLRYKWNKDKWEVAGKAEPQPPY RTYLHPDSPAPGSHWMKQPVSFLKLKLTNNALDQHGHIILHSMHRYHPRFHIVQADDLYSVRWSVFQTFTFPETSFTAVT AYQNTKITKLKIDHNPFAKGFRD
Danio rerio	TBX6	NM_153666.2	NP_705952.2	NCBI	MLGVEMYPGLALGPQRLSDCYYRDRDVPLYPSTCEMAARALPPALLKPHANTDSPATPQDSVRMELENAG LWKQFSTVGTEMIVTKKGRRMFPQLRVKLSGLNPSLRYILLLDIVPVDSSRYRFQDNSWQVVGGAEARLP DRVFIHPDSPATGEHWQNRTISFHRAKLTNNTLDAQGYIILHSLHRYQPRVHVIEARDVLMWGRTQHSFT FPETQFITVTAYQNNKITELKINSNPFAKGFRENGMNCKKQREARLKRKITSSQEECLDIESCDPCDSTE LLPQSVDLPSSALTIMNTALPITDSGFHTEVSSHPDQTDSDQTLVLEQAFLTSEMPSSMESQQQTTSETN VNNALMDETGQMMDLSGYTSSFPTPQLSSHTSVPQSSSMYSVVS…	VRMELENAGLWKQFSTVGTEMIVTKKGRRMFPQLRVKLSGLNPSLRYILLLDIVPVDSSRYRFQDNSWQVVGGAEARLPD RVFIHPDSPATGEHWQNRTISFHRAKLTNNTLDAQGYIILHSLHRYQPRVHVIEARDVLMWGRTQHSFTFPETQFITVTA YQNNKITELKINSNPFAKGFRE
Drosophila melanogaster	T-box protein H15	X98766.1	CAA67304.1	NCBI	MRTMMLTLMWSTAVTRKCRRQLRQRRGGNNSSGCSGSIAGAATSASGIACCTATTAAAATTKAADTSPRN NWQATTPTSQSSQQQHQQQQQLRQQQHQQQIKQPARAFAAAVGAAATPSPPPPPPSQSPEELERLSPEES PAQQPTPKIVGSCNCDDLTPVQCHLETKELWDKFHELGTEMIITKSGRRMFPTVRVSFSGPLRQIQPADR YAVLLDVVPLDSRRYRYAYHRSSWLVAGKADPPPPSRIYAHPDCPLSPEALRKQVVSFEKVKLTNNEMDK SGQVVLNSMHRYQPRIHLVRLSHGQSIPGSPKELQDMDHKTFVFPETVFTAVTAYQNQLITKLKIDSNPF AKGFRDSSRLSDFDRDPMDAFFFDQHMRTAPLRFFPDPLMSQLT…	VQCHLETKELWDKFHELGTEMIITKSGRRMFPTVRVSFSGPLRQIQPADRYAVLLDVVPLDSRRYRYAYHRSSWLVAGKA DPPPPSRIYAHPDCPLSPEALRKQVVSFEKVKLTNNEMDKSGQVVLNSMHRYQPRIHLVRLSHGQSIPGSPKELQDMDHK TFVFPETVFTAVTAYQNQLITKLKIDSNPFAKGFRDS
Dynamena pumila	Brachyury 1	MK005873.1	QBC65503.1	NCBI	MYCKIDETDMTPSSFSMNNILTTTEKQKLGGDSEELKLQHLQLAQHQAATQQMLGQQQQQHHHHQQHHQQ QQQQHPKVTTDCNGNEELVVSQQQQPTKKHKPIEDDLPKKEELSSEARHVHVNLEDSELWKKFKSLTNEM IVTKNGRRMFPVLKLNIRGLESNAMYSILLDFVAVEDHRWKYVNGEWVAGGKPEPATTSSVYIHPDSPNF GNHWMKNPVAFTKVKLTNKMNGEGQVMLNSLHKYQPRIHIIRVGAPEGERTISTHRFPETQFIAVTAYQN EEITHLKIQYNPFAKAFLDAKERSDQKDMMYERDALNQMTSNYGYYPSMMSPATRGMGCDNLRNHRVSPY PSPYQRPDLLSGCQPYYRESSPPFMNQCIQNNTWPLHHLNYTSP…	VHVNLEDSELWKKFKSLTNEMIVTKNGRRMFPVLKLNIRGLESNAMYSILLDFVAVEDHRWKYVNGEWVAGGKPEPATTS SVYIHPDSPNFGNHWMKNPVAFTKVKLTNKMNGEGQVMLNSLHKYQPRIHIIRVGAPEGERTISTHRFPETQFIAVTAYQ NEEITHLKIQYNPFAKAFLD
Dynamena pumila	Brachyury 2	MK005874.1	QBC65504.1	NCBI	MKSDFSMAAILNGEGKDKHSKTEKLTKDITLRLSLEDADLWRSFHRMTNEMIVTKNGRRMFPVLKTMTSG LDPQAMYSVMLDFTPVDEHRWKYVNGEWSHAGKPEPTSSSKIYVHPDSPNFGSHWMKNPIVFSKVKLTNK ENENGQVLMLNSLHKYAPRIHVVKVGNGEKIVSTYSFPETEFIAVTAYQNEEITNLKIRYNPFAKAFLDA KERNDHREYVERRGYCSCCSTSQMPPVSPYAFHHNSHPTHHALPPIAPPHFMNTCDKLIMRHHPYSRSTT SPYHHLSYTRQRSYQEIPSPTKTPTICSPYSPSHFKYDDDIHRHSISPPLTTRRHSPPTLIRSDVLSYQD QLRIKMEASNIHHRHGQIELRHTGRYRETSKV	LRLSLEDADLWRSFHRMTNEMIVTKNGRRMFPVLKTMTSGLDPQAMYSVMLDFTPVDEHRWKYVNGEWSHAGKPEPTSSS KIYVHPDSPNFGSHWMKNPIVFSKVKLTNKENENGQVLMLNSLHKYAPRIHVVKVGNGEKIVSTYSFPETEFIAVTAYQN EEITNLKIRYNPFAKAFLD
Dynamena pumila	Brachyury 3	OP828770	WCC58475.1	NCBI	MESQVMLPKPTVTMKSDFSMASILLDLENRKQTNTQLPCNLKSTKENNWLKNSNDEDEIRNNSSPSNRDD GSKVRVSLDDKDLWESFHRLSNEMIVTKNGRRMFPVLKVSVQGLDPNSMYSIMLDFVPVDDHRWKFVNGE WSRGGKPEQSPNSRVYKHPDSPNFGTHWMKNPILFSKVKLTNKENNNNQVIMLNSLHKYEPRIHVIKVGA KESEKAMSTYSFEETVFIAVTAYQNEEITSLKIKYNPFAKAFLDAKERSEQQAYINQPSEYSYISSSCRC CGVGGGALSYHRQLGGSSEFHNHHGVHGSYSPYEHGLSLKTARTAPYHIPLPSRLCSPLSIYPPPYTNCH KVNSPTFSTNHCSKQPSFADTYLSRKARESVCTIPNCSCRYSSS…	VRVSLDDKDLWESFHRLSNEMIVTKNGRRMFPVLKVSVQGLDPNSMYSIMLDFVPVDDHRWKFVNGEWSRGGKPEQSPNS RVYKHPDSPNFGTHWMKNPILFSKVKLTNKENNNNQVIMLNSLHKYEPRIHVIKVGAKESEKAMSTYSFEETVFIAVTAY QNEEITSLKIKYNPFAKAFLD
Exaiptasia pallida	Brachyury	XM_021039556.2	XP_020895215.1	NCBI	MHSDEKKHTSFSVNHILQAAENSMAENDKXTDSKNXTDEGQVKVVLEEADLWRRFKSLTNEMIVTKNGRR MFPVLKVNVTGLEPKAMYSFLLDFVCVGGNRWKYVNGEWVSGGKPEPPAPSCVYIHPDSPNFGAHWMKQP IGFSKVKLTNKQNTSGQQIMLNSLHKYEPRIHIIKVGASDNNRTIVSHSFPETQFIAVTAYQNEEITGLK IKYNPFAKAFLDAKERQEQKDAYEQAESHSGYSQYGWFCSGPPPPVYPHHHHPSSYPHISASPYRGISPI GIRSHRPTPYPNPYYKRADLSPTALAQPYYAQDSNSILFPGTTSIESLTIPSMTVGHHSPSALASSLSNS PYINNLRAAHHDSENHRRDSDKTKHHQNGGLSLHSAWSTTISQP	VKVVLEEADLWRRFKSLTNEMIVTKNGRRMFPVLKVNVTGLEPKAMYSFLLDFVCVGGNRWKYVNGEWVSGGKPEPPAPS CVYIHPDSPNFGAHWMKQPIGFSKVKLTNKQNTSGQQIMLNSLHKYEPRIHIIKVGASDNNRTIVSHSFPETQFIAVTAY QNEEITGLKIKYNPFAKAFLD
Homo sapiens	TBX19	NM_005149.3	NP_005140.1	NCBI	MAMSELGTRKPSDGTVSHLLNVVESELQAGREKGDPTEKQLQIILEDAPLWQRFKEVTNEMIVTKNGRRM FPVLKISVTGLDPNAMYSLLLDFVPTDSHRWKYVNGEWVPAGKPEVSSHSCVYIHPDSPNFGAHWMKAPI SFSKVKLTNKLNGGGQIMLNSLHKYEPQVHIVRVGSAHRMVTNCSFPETQFIAVTAYQNEEITALKIKYN PFAKAFLDAKERNHLRDVPEAISESQHVTYSHLGGWIFSNPDGVCTAGNSNYQYAAPLPLPAPHTHHGCE HYSGLRGHRQAPYPSAYMHRNHSPSVNLIESSSNNLQVFSGPDSWTSLSSTPHASILSVPHTNGPINPGP SPYPCLWTISNGAGGPSGPGPEVHASTPGAFLLGNPAVTSPPSV…	PTEKQLQIILEDAPLWQRFKEVTNEMIVTKNGRRMFPVLKISVTGLDPNAMYSLLLDFVPTDSHRWKYVNGEWVPAGKPE VSSHSCVYIHPDSPNFGAHWMKAPISFSKVKLTNKLNGGGQIMLNSLHKYEPQVHIVRVGSAHRMVTNCSFPETQFIAVT AYQNEEITALKIKYNPFAKAFLD
Homo sapiens	Brachyury (T)	AJ001699.1	CAA04938.1	NCBI	MSSPGTESAGKSLQYRVDHLLSAVENELQAGSEKGDPTERELRVGLEESELWLRFKELTNEMIVTKNGRR MFPVLKVNVSGLDPNAMYSFLLDFVAADNHRWKYVNGEWVPGGKPEPQAPSCVYIHPDSPNFGAHWMKAP VSFSKVKLTNKLNGGGQIMLNSLHKYEPRIHIVRVGGPQRMITSHCFPETQFIAVTAYQNEEITALKIKY NPFAKAFLDAKERSDHKEMMEEPGDSQQPGYSQWGWLLPGTSTLCPPANPHPQFGGALSLPSTHSCDRYP TLRSHRSSPYPSPYAHRNNSPTYSDNSPACLSMLQSHDNWSSLGMPAHPSMLPVSHNASPPTSSSQYPSL WSVSNGAVTPGSQAAAVSNGLGAQFFRGSPAHYTPLTHPVSAPS…	ELRVGLEESELWLRFKELTNEMIVTKNGRRMFPVLKVNVSGLDPNAMYSFLLDFVAADNHRWKYVNGEWVPGGKPEPQAP SCVYIHPDSPNFGAHWMKAPVSFSKVKLTNKLNGGGQIMLNSLHKYEPRIHIVRVGGPQRMITSHCFPETQFIAVTAYQN EEITALKIKYNPFAKAFLD
Homo sapiens	TBX3	AF002228.1	AAC12947.1	NCBI	MSLSMRDPVIPGTSMAYHPFLPHRAPDFAMSAVLGHQPPFFPALTLPPNGAAALSLPGALAKPIMDQLVG AAETGIPFSSLGPQAHLRPLKTMEPEEEVEDDPKVHLEAKELWDQFHKRGTEMVITKSGRRMFPPFKVRC SGLDKKAKYILLMDIIAADDCRYKFHNSRWMVAGKADPEMPKRMYIHPDSPATGEQWMSKVVTFHKLKLT NNISDKHGFTILNSMHKYQPRFHIVRANDILKLPYSTFRTYLFPETEFIAVTAYQNDKITQLKIDNNPFA KGFRDTGNGRREKRKQLTLQSMRVFDERHKKENGTSDESSSEQAAFNCFAQASSPAASTVGTSNLKDLCP SEGESDAEAESKEEHGPEACDAAKISTTTSEEPCRDKGSPAVKA…	KVHLEAKELWDQFHKRGTEMVITKSGRRMFPPFKVRCSGLDKKAKYILLMDIIAADDCRYKFHNSRWMVAGKADPEMPKR MYIHPDSPATGEQWMSKVVTFHKLKLTNNISDKHGFTILNSMHKYQPRFHIVRANDILKLPYSTFRTYLFPETEFIAVTA YQNDKITQLKIDNNPFAKGFRD
Homo sapiens	TBX5	U80987.1	AAC51644.1	NCBI	MADADEGFGLAHTPLEPDAKDLPCDSKPESALGAPSKSPSSPQAAFTQQGMEGIKVFLHERELWLKFHEV GTEMIITKAGRRMFPSYKVKVTGLNPKTKYILLMDIVPADDHRYKFADNKWSVTGKAEPAMPGRLYVHPD SPATGAHWMRQLVSFQKLKLTNNHLDPFGHIILNSMHKYQPRLHIVKADENNGFGSKNTAFCTHVFPETA FIAVTSYQNHKITQLKIENNPFAKGFRGSDDMELHRMSRMQSKEYPVVPRSTVRQKVASNHSPFSSESRA LSTSSNLGSQYQCENGVSGPSQDLLPPPNPYPLPQEHSQIYHCTKRKGECDHPWSICFLSYLFLSLGWG	IKVFLHERELWLKFHEVGTEMIITKAGRRMFPSYKVKVTGLNPKTKYILLMDIVPADDHRYKFADNKWSVTGKAEPAMPG RLYVHPDSPATGAHWMRQLVSFQKLKLTNNHLDPFGHIILNSMHKYQPRLHIVKADENNGFGSKNTAFCTHVFPETAFIA VTSYQNHKITQLKIENNPFAKGFRG
Homo sapiens	TBX22	NM_001109878.2	NP_001103348.1	NCBI	MALSSRARAFSVEALVGRPSKRKLQDPIQAEQPELREKKGGEEEEERRSSAAGKSEPLEKQPKTEPSTSA SSGCGSDSGYGNSSESLEEKDIQMELQGSELWKRFHDIGTEMIITKAGRRMFPSVRVKVKGLDPGKQYHV AIDVVPVDSKRYRYVYHSSQWMVAGNTDHLCIIPRFYVHPDSPCSGETWMRQIISFDRMKLTNNEMDDKG HIILQSMHKYKPRVHVIEQGSSVDLSQIQSLPTEGVKTFSFKETEFTTVTAYQNQQITKLKIERNPFAKG FRDTGRNRGVLDGLLETYPWRPSFTLDFKTFGADTQSGSSGSSPVTSSGGAPSPLNSLLSPLCFSPMFHL PTSSLGMPCPEAYLPNVNLPLCYKICPTNFWQQQPLVLPAPERL…	KDIQMELQGSELWKRFHDIGTEMIITKAGRRMFPSVRVKVKGLDPGKQYHVAIDVVPVDSKRYRYVYHSSQWMVAGNTDH LCIIPRFYVHPDSPCSGETWMRQIISFDRMKLTNNEMDDKGHIILQSMHKYKPRVHVIEQGSSVDLSQIQSLPTEGVKTF SFKETEFTTVTAYQNQQITKLKIERNPFAKGFRD
Homo sapiens	TBX18	AJ010278.1	CAB37937.1	NCBI	LWKRFHEIGTEMIITKAGRRMFPAMRVKISGLDPHQQYYIAMDIVPVDNKRYRYVYHSSKWMVAGNADSP VPPRVYIHPDSPASGETWMRQVISFDKLKLTNNELDDQGHIILHSMHKYQPRVHVIRKDCGDDLSPIKPV PSGEGVKAFSFPETVFTTVTAYQNQQITRLKIDRNPFAKGFR	LWKRFHEIGTEMIITKAGRRMFPAMRVKISGLDPHQQYYIAMDIVPVDNKRYRYVYHSSKWMVAGNADSP
Hydra vulgaris	Brachyury 1	AY366371.1	AAR12190.1	NCBI	MNAKDIDGVAHQNEEKERRIDDDLPKKEELSSELKHVHVSLDDSELWKKFKTLTNEMIVTKNGRRMFPVL KLNIRGLESHAMYSILLDFVAVEDHRWKYVNGEWVAGGKPEPATTSSVYIHPDSPNFGTHWMKSPISFTK VKLTNKMNGEGQVMLNSLHKYQPRVHIIRVGAPEGERTISTHTFPETQFIAVTAYQNEEITGLKIKYNPF AKAFLDAKERSDHKDILCERDALNQIASNYGYYPSMMSPLSRAINCDNLRSHRSSPYPSPYHRTDILGAC TNYYRESSPPYMNMQNNTWPLHHLNYAVPMTTSSMKHDELIQQNSIISNYSQNSLGQYPTINKPSIVDPN MNPWSHSLVYPSNI	VHVSLDDSELWKKFKTLTNEMIVTKNGRRMFPVLKLNIRGLESHAMYSILLDFVAVEDHRWKYVNGEWVAGGKPEPATTS SVYIHPDSPNFGTHWMKSPISFTKVKLTNKMNGEGQVMLNSLHKYQPRVHIIRVGAPEGERTISTHTFPETQFIAVTAYQ NEEITGLKIKYNPFAKAFLD
Hydra vulgaris	Brachyury 2	AY366372.1	AAR12191.1	NCBI	MKSDFSMASILKDNESKKQKVEKKLTKDLMLRVKLEDKNLWASFHRMTNEMIVTKNGRRMFPVLKSSVDG LDPQSMYSIMLDFLPVDENRWKYVNGEWSHAGKPESTPPSKIYVHPDSPNFGCHWMKNPIVFSKVKLTNK ESTNGQVLMLNSLHKYIPRIHIVKVCNGEKITSTHTFVETEFIAVTAYQNEEITNLKIRYNPFAKAFLDA KERNEQKEFIEKKKLCNCCTARSHCYDDIEFSNRRNSMVDTQQLQNVLNDKMLIRQHPYLHPSMEIRSQN ACYSYARRRPFFDIPSHQFLPTSHTKNSQMFCYSTSLPNSSICDDDIHRHSTSPPDRILRNGFSPKLLSK FNTANLNNEAFYESLRRKHEFDISHQRKGRIEHFHIRQ	LRVKLEDKNLWASFHRMTNEMIVTKNGRRMFPVLKSSVDGLDPQSMYSIMLDFLPVDENRWKYVNGEWSHAGKPESTPPS KIYVHPDSPNFGCHWMKNPIVFSKVKLTNKESTNGQVLMLNSLHKYIPRIHIVKVCNGEKITSTHTFVETEFIAVTAYQN EEITNLKIRYNPFAKAFLD
Hydractinia symbiolosymbiolongicarpus	Brachyury 1	Transcript: evgtrinLocDN7803c0g1t1 (Gene Model HyS0038.87)	Translated with NCBI ORFfinder (https://www.ncbi.nlm.nih.gov/orffinder/)	https://research.nhgri.nih.gov/hydractinia/	MYCKLDDADMTPTSFSMNTILTNEKQKLAENQIESEKLHNEEDTRQSGVK KEELKKIEDDKPKKEELSSEAKHVHVNLEESELWKKFKSLTNEMIVTKNG RRMFPVLKLNIRGLEPHAMYSILLDFVAVEDHRWKYVNGEWVAGGKPEPA TTSSVYIHPDSPNFGTHWMKSAVSFTKVKLTNKMNGEGQVMLNSLHKYQP RIHIIRVGAPEGERTISTHTFPETQFIAVTAYQNEEITGLKIQYNPFAKA FLDAKERSEHKDLLYERDALNQLASSYGYYPSMMSPVTRAMGCDNLRNHR ASPYPSPYQRPDLMGGCPTYYRESSPPFMNPCIQNNTWPLHHLNYGSPMT TAPLKPDDVIQQSVAVSSFASTLGQFPTGKQTGVDPNANPWN…	VHVNLEESELWKKFKSLTNEMIVTKNGRRMFPVLKLNIRGLEPHAMYSILLDFVAVEDHRWKYVNGEWVAGGKPEPATTS SVYIHPDSPNFGTHWMKSAVSFTKVKLTNKMNGEGQVMLNSLHKYQPRIHIIRVGAPEGERTISTHTFPETQFIAVTAYQ NEEITGLKIQYNPFAKAFLD
Hydractinia symbiolosymbiolongicarpus	Brachyury 2	Transcript: evgtrinLocDN25577c0g1d264163t1 (Gene Model HyS0007.310)	Translated with NCBI ORFfinder (https://www.ncbi.nlm.nih.gov/orffinder/)	https://research.nhgri.nih.gov/hydractinia/	MKSDFSMAAILRETDKSVTTRKEKLTKDPQLCVALEDADLWRSFHRMTNE MIVTKNGRRMFPVLKSGVSGLEPQAMYSIMLDFTPVDEHRWKYVNGEWSH AGKPEPTPPSKVYVHPDSPNFGTHWMKSPIVFSKVKLTNKETTNGQVLML NSLHKYKPRIHIVKVGSGEKVVSTHSFTETEFIAVTAYQNEEITNLKIRY NPFAKAFLDAKERNDHREFIERRGLCSCCTTTRLPLTYGFTTHAHHPLSP IASPHYLSGCDKIMMRHHPYARSNNPAHRQSLSICHPSYVRQTYEIPSPT KTPSSACSRYSPTHFKYGDDDLHRHSISPPITHRHSPPTLVRSDVLSYHE QLRIKLEASNVHHRHGHIELR	VALEDADLWRSFHRMTNEMIVTKNGRRMFPVLKSGVSGLEPQAMYSIMLDFTPVDEHRWKYVNGEWSHAGKPEPTPPSKV YVHPDSPNFGTHWMKSPIVFSKVKLTNKETTNGQVLMLNSLHKYKPRIHIVKVGSGEKVVSTHSFTETEFIAVTAYQNEE ITNLKIRYNPFAKAFLD
Hydractinia symbiolosymbiolongicarpus	Brachyury 3	Transcript: evgtrinLocDN21629c0g1t2 (Gene Model HyS0067.13)	Translated with NCBI ORFfinder (https://www.ncbi.nlm.nih.gov/orffinder/)	https://research.nhgri.nih.gov/hydractinia/	METSTLVHQNSLERSDFSMDSILMNNNKRKKLITAEEEMCATEMLTKHPM ALMHGGLANVKVADDEEAKKIRVHLDDAELWRSFHRLTNEMIVTKNGRRM FPVLKISVEGLDPNSMYSIMIDFLPVDSHRWKFVNGEWSRGGKPEPITNS RLYVHPDSPNFGTHWMKNSIVFSKIKLTNKESTSNQVVMLNSLHKYEPRI HVLRVGGKESEKTVSTHSFRETVFIAVTAYQNEEITSLKIKYNPFAKAFL DAKERTEHPYLSKRNDTTYPLPCRCCSAYPPYSRLPSSSEYNHNMHYSPL EPGFHLRSSRTSPYYISSPRGYYMSSQMHRTPYFSHQNASPPPLPHHCAA PLNTHSRHSHLDRAPYCSIPNCACSLTSIYAASRYEDSSRTR…	IRVHLDDAELWRSFHRLTNEMIVTKNGRRMFPVLKISVEGLDPNSMYSIMIDFLPVDSHRWKFVNGEWSRGGKPEPITNS RLYVHPDSPNFGTHWMKNSIVFSKIKLTNKESTSNQVVMLNSLHKYEPRIHVLRVGGKESEKTVSTHSFRETVFIAVTAY QNEEITSLKIKYNPFAKAFLD
Lucernaria quadricornis	Brachyury 2/3	HAHD01071616.1	Translated with NCBI ORFfinder (https://www.ncbi.nlm.nih.gov/orffinder/)	NCBI	MYSILLDFVAVDTHRWKYVNGEWSHGGKPEPTPSSQIYVHPDSPNFGTHW MKNPIVFSKVKLTNKESSNSQVVMLNSLHKYEPRIHVVRVDSSGVDRTVS IHSFAETQFIAVTAYQNEEITALKIKFNPFAKAFLDAKERADHRDVMERE TAYMFSPPCSCCHPVNTARPTML	MYSILLDFVAVDTHRWKYVNGEWSHGGKPEPTPSSQIYVHPDSPNFGTHWMKNPIVFSKVKLTNKESSNSQVVMLNSLHK YEPRIHVVRVDSSGVDRTVSIHSFAETQFIAVTAYQNEEITALKIKFNPFAKAFLD
Margelopsis haeckelii	Brachyury 1	OP828774.1	WCC58471.1	NCBI	MYSKDDFDMSLSLFSMNTILTAEKQEKVNVMEDLHLQQPQQQPQQQPQPVEKKKLDDDLPKKEEISSEGK HVHLNLDDSELWKKFKNLTNEMIVTKNGRRMFPVLKLRVRGLEPHAMYSIYLDFLNVEDHRWKYVNGEWV AGGKPEPTTITRHYVHPDSPNFGDHWMKNPISFTKVKLTNKMSGEGQVMLNSLHKYQPRILVIRVGAPGG ERTISTHAFPETQFIAVTAYQNEEITGLKIKYNPFAKAFLDAKERSDHKDLMCERETLNQIASNYGYYPS MMGPLSRGMNCDNLRSHRSSGYPSPYHRPDMIPGCTNYYRESSPPFMNLQNNTWPLTHLNYVPPMTSSSL KPDDLIQQNSATVSSYSPQSSLGQFPNVKPPTVDPNPWNHSLVY…	VHLNLDDSELWKKFKNLTNEMIVTKNGRRMFPVLKLRVRGLEPHAMYSIYLDFLNVEDHRWKYVNGEWVAGGKPEPTTIT RHYVHPDSPNFGDHWMKNPISFTKVKLTNKMSGEGQVMLNSLHKYQPRILVIRVGAPGGERTISTHAFPETQFIAVTAYQ NEEITGLKIKYNPFAKAFLD
Margelopsis haeckelii	Brachyury 2	OP828775	WCC58474.1	NCBI	MKSDFSMAAILKESEGRKKVEKDVHMRLKLEDVELWTSFHRMINEMIVTKNGRRMFPVLKSSVDGLDPQS MYTVMLDFVPVDENRWKYVNGEWSHAGKPEPTNSSDIYVHPDSPNFGGHWMKNPIVFSKVKLTNKESTNG QVLMLNSLHKYKPRIHIVKEGKGDKIVMTHSFVETEFIAVTAYQNEEITNLKIRYNPFAKAFLDAKERNE HREFIERRKFCSCCAPTLPYDLNGFSNGLRHHDMTPSHHKYYDRTNVKHHPYLPVHRAATAYHTTHSMYD LPTNRKFAPSVLHRIPSTSSSHYDDDFNRHSTSPPTTFSSPRHSPTTPPSLRRVDMLTYHDAYRYKMQAT NSAYQKHIELIHSSAR	RLKLEDVELWTSFHRMINEMIVTKNGRRMFPVLKSSVDGLDPQSMYTVMLDFVPVDENRWKYVNGEWSHAGKPEPTNSSD IYVHPDSPNFGGHWMKNPIVFSKVKLTNKESTNGQVLMLNSLHKYKPRIHIVKEGKGDKIVMTHSFVETEFIAVTAYQNE EITNLKIRYNPFAKAFLD
Margelopsis haeckelii	Brachyury 3	OP828776	WCC58477.1	NCBI	MEEAPSTPSNFSMENILRHETNKGNKMVAHTRRKLLGFPTYAYSLKRVRVKQDDSVKVHLEDQQLWKCFH NLTNEMIVTKSGRRMFPVLKLSTEGLDPDSMYTVMLDFVPVDSQRWKFVSGEWSCGGKLEPIKSSRLYIH PDSPNFGRHWMKNPIVFSKVKLTNKETMNIDAVMLNSLHKYEPRIHVTRVGNETKMVSIHTFEETRFIAV TAYQNEDITSLKIKYNPFAKAFLDAKDRKTHYPYFTRRPTNEYTHEEPCNCCRIAPPPVYHTYYNEFMKR RSYQHPRIHPYFGFYMHPSTMWRRKDIPVPPLPLPVPRSYPRHELSTRSFCFISPANSPVSNKSTEPKDD HPKCNTVHCNCHEESVVDEMNNEKTYDRELSPKI	VKVHLEDQQLWKCFHNLTNEMIVTKSGRRMFPVLKLSTEGLDPDSMYTVMLDFVPVDSQRWKFVSGEWSCGGKLEPIKSS RLYIHPDSPNFGRHWMKNPIVFSKVKLTNKETMNIDAVMLNSLHKYEPRIHVTRVGNETKMVSIHTFEETRFIAVTAYQN EDITSLKIKYNPFAKAFLD
Morbakka virulenta	Brachyury 1	GHAF01048756.1	Translated with NCBI ORFfinder (https://www.ncbi.nlm.nih.gov/orffinder/)	NCBI	MLPDQSDMNQTSFSMKKILSENVKREDSVEEKDDQKNREDNDIKRITRKL KSETTGTSSENNKVEVVLEDSELWQKFETLTNEMIVTKNGRRMFPVLKVS VKGLESQAMYSFLLDFVAVEDHRWKYVNGEWVPGGKPEPTATSAVYIHPD SPNFGAHWMKNPVAFTKVKLTNKMNGEGQVMLNSLHKYQPRIHIIRVGAP DGEQTVSTHSFPETQFIAVTAYQNEEITALKIQYNPFAKAFLDAKERTEH RDEIQRDALNQISSNYYMYPPSMMCPNSQTPLTGSMSCDRLSLGRHRSSP YPTPYHQRQDLLQSGCSSYYRTNDSSYVPASCLQSQTWQLHHLGYPPMPS TTHQVTKQVNDVIQNTQAYMGATHSSVGQYTNGVHNRQTDPN…	VEVVLEDSELWQKFETLTNEMIVTKNGRRMFPVLKVSVKGLESQAMYSFLLDFVAVEDHRWKYVNGEWVPGGKPEPTATS AVYIHPDSPNFGAHWMKNPVAFTKVKLTNKMNGEGQVMLNSLHKYQPRIHIIRVGAPDGEQTVSTHSFPETQFIAVTAYQ NEEITALKIQYNPFAKAFLD
Morbakka virulenta	Brachyury 2/3	GHAF01045583.1	Translated with NCBI ORFfinder (https://www.ncbi.nlm.nih.gov/orffinder/)	NCBI	MKRSSKMKSDFSMASILTTTGKSSSGRKLEKRVTTPGIVAKTEDATDNID REYKQELVQVLLEDSDLWRNFHHLTNEMIVTKNGRRMFPVLKISVRGLDP QSMYSILLDFVAVDNHRWKYVNGEWSHGGKPEPTPPSQVYVHPDSPNFGA HWMKNAIVFSKVKLTNKESQNNQVVMLNSLHKYEPRIHVIRVGGPDAEKT VSTHSFSETQFIAVTAYQNEEITGLKIKFNPFAKAFLDAKERAEQREYME HGPLFSFGSSCSCCYPSQPQISPYSGPPHGNYFSPVMPRVFQEAHVPMCK RVGYKATRYAPYTSLQRMDMAGPICSSPVPHISACSRITSDHMLPLGARH PTQFHPAELREVRGRHTEHIQSRAELERSQSTGEVFNGPSHA…	VQVLLEDSDLWRNFHHLTNEMIVTKNGRRMFPVLKISVRGLDPQSMYSILLDFVAVDNHRWKYVNGEWSHGGKPEPTPPS QVYVHPDSPNFGAHWMKNAIVFSKVKLTNKESQNNQVVMLNSLHKYEPRIHVIRVGGPDAEKTVSTHSFSETQFIAVTAY QNEEITGLKIKFNPFAKAFLD
Mus musculus	Tbx2	NM_009324.2	NP_033350.2	NCBI	MREPALAASAMAYHPFHAPRPADFPMSAFLAAAQPSFFPALALPPGALGKPLPDPGLAGAAAAAAAAAAA AEAGLHVSALGPHPPAAHLRSLKSLEPEDEVEDDPKVTLEAKELWDQFHKLGTEMVITKSGRRMFPPFKV RVSGLDKKAKYILLMDIVAADDCRYKFHNSRWMVAGKADPEMPKRMYIHPDSPATGEQWMAKPVAFHKLK LTNNISDKHGFTILNSMHKYQPRFHIVRANDILKLPYSTFRTYVFPETDFIAVTAYQNDKITQLKIDNNP FAKGFRDTGNGRREKRKQLTLPTLRLYEEHCKPERDGAESDASSCDPPPAREPPPSPSAAPSPLRLHRAR AEEKPGAADSDPEPERTGEERSAAPLGRSPSRDASPARLTEPER…	DDPKVTLEAKELWDQFHKLGTEMVITKSGRRMFPPFKVRVSGLDKKAKYILLMDIVAADDCRYKFHNSRWMVAGKADPEM PKRMYIHPDSPATGEQWMAKPVAFHKLKLTNNISDKHGFTILNSMHKYQPRFHIVRANDILKLPYSTFRTYVFPETDFIA VTAYQNDKITQLKIDNNPFAKGFRD
Mus musculus	Tbx4	NM_011536.3	NP_035666.2	NCBI	MLQDKGLSESEEAFRAPGPALGEASNTSTTNAPEPALATPGLSGAALSSPPGQGADVAAAAAAAAEQTIE NIKVGLHEKELWKKFHEAGTEMIITKAGRRMFPSYKVKVTGMNPKTKYILLIDIVPADDHRYKFCDNKWM VAGKAEPAMPGRLYVHPDSPATGAHWMRQLVSFQKLKLTNNHLDPFGHIILNSMHKYQPRLHIVKADENN AFGSKNTAFCTHVFPETSFISVTSYQNHKITQLKIENNPFAKGFRGSDDSDLRVARLQSKEYPVISKSIM RQRLVSSQLSAKPDVSPLHSAHQALQHYQYENGAHMQFAAAEPQDLPLNTFPTQRDSSLFYHCLKRRDSA RHLDLPCKRSYLETPSSVGDDHYFRSPPPYDQQMLSPSYCSEVT…	IKVGLHEKELWKKFHEAGTEMIITKAGRRMFPSYKVKVTGMNPKTKYILLIDIVPADDHRYKFCDNKWMVAGKAEPAMPG RLYVHPDSPATGAHWMRQLVSFQKLKLTNNHLDPFGHIILNSMHKYQPRLHIVKADENNAFGSKNTAFCTHVFPETSFIS VTSYQNHKITQLKIENNPFAKGFRG
Mus musculus	Tbx6	U57331.1	AAC53110.1	NCBI	MYHPRELYPSLGTGYRLGHPQPGADSTFPPALTEGYRYPDLDTSKLDCFLSGIEAAPHTLAAAAPLPPSP IALGPETAPPPPEALHSLPGVSLSLENQELWKEFSAVGTEMIITKAGRRMFPACRVSVTGLDPEARYLFL LDVVPVDGARYRWQGPDWEPSGKAEPRLPDRVYIHPDSPATGAHWMRQPVSFHRVKLTNSTLDPHGHLIL HSMHKYQPRIHLVRATQLCSQHWGGVASFRFPETTFISVTAYQNPRITQLKIAANPFAKGFRENGRNCKR ERDARVKRKLRGPEPVATEACGSGDTPGGPCDSTLGGDIRDSDPEQAPTPGKLLLPQLLHVGAPVLRPTF YTLPLFMAPPVTYQPGPPAWLRLQTLAPSPLLSCISGPTAWTRG…	VSLSLENQELWKEFSAVGTEMIITKAGRRMFPACRVSVTGLDPEARYLFLLDVVPVDGARYRWQGPDWEPSGKAEPRLPD RVYIHPDSPATGAHWMRQPVSFHRVKLTNSTLDPHGHLILHSMHKYQPRIHLVRATQLCSQHWGGVASFRFPETTFISVT AYQNPRITQLKIAANPFAKGFRE
Mus musculus	Tbx1	AF349658.1	AAK14407.1	NCBI	MHFSTVTRDMEAFAASSLSGLGSPSPGADPFGPREPPPPRYDPCAAVPGAPGPPPPRAYPFAPAPGAAGSSAAESEGPGA SRAAAVKAPVKKNPKVASVSVQLEMKALWDEFNQLGTEMIVTKAGRRMFPTFQVKLFGMDPMADYMLLMDFVPVDDKRYR YAFHSSSWLVAGKADPATPGRVHYHPDSPAKGAQWMKQIVSFDKLKLTNNLLDDNGQIILNSMHRYQPRFHVVYVDPRKD SEKYAEENFKTFVFEETRFTAVTAYQNHRITQLKIASNPFAKGFRDCDPEDWPRNHRPGALPLVSAFARSRNPVASPTQP NGSDKDAAEARREFDRDSGPAALGDATHPPQLLARVLSPALPGPGGLVPLPGGSGGRHSPPHADLRLEAPGASEP…	VSVQLEMKALWDEFNQLGTEMIVTKAGRRMFPTFQVKLFGMDPMADYMLLMDFVPVDDKRYRYAFHSSSWLVAGKADPAT PGRVHYHPDSPAKGAQWMKQIVSFDKLKLTNNLLDDNGQIILNSMHRYQPRFHVVYVDPRKDSEKYAEENFKTFVFEETR FTAVTAYQNHRITQLKIASNPFAKGFRD
Mus musculus	Tbx10	NM_001001320.1	NP_001001320.1	NCBI	MAVFLSAGLGVLAPPETCPHPETSTSWESRLGTRFPSGSCTMSTEAQAMAEPTGQGPKNPRVSSVMVQLE MKPLWEEFNQLGTEMIVTKAGRRMFPTFQVKILGMDTLADYALLMDFIPLDDKRYRYAFHSSAWLVAGKA DPATPGRVHFHPDSPAKGAQWMRQIVSFDKLKLTNNLMDDNGHIILNSMHRYQPRFHVVFVDPRKDSARY AQENFKSFVFTETQFTAVTAYQNHRITQLKIASNPFAKGFREADPDSWPVTPRPLLSIPARSRSSLSPCL LKGSAEREKDTSKASASSSRTPTQPHNQLLPAPDVLLAPATYRPLPYQNLYPGSPSRAGPPRARLAPYPL PNISTAGDQEDPTLAAGLGLLPTSALCLVSNQASQ	VMVQLEMKPLWEEFNQLGTEMIVTKAGRRMFPTFQVKILGMDTLADYALLMDFIPLDDKRYRYAFHSSAWLVAGKADPAT PGRVHFHPDSPAKGAQWMRQIVSFDKLKLTNNLMDDNGHIILNSMHRYQPRFHVVFVDPRKDSARYAQENFKSFVFTETQ FTAVTAYQNHRITQLKIASNPFAKGFRE
Mus musculus	Tbx20	NM_020496.4	NP_065242.1	NCBI	MEFTASPKPQLSSRANAFSIAALMSSGGPKEKEAAENTIKPLEQFVEKSSCAQPLGELTSLDAHAEFGGG GGSPSSSSLCTEPLIPTTPIIPSEEMAKIACSLETKELWDKFHELGTEMIITKSGRRMFPTIRVSFSGVD PESKYIVLMDIVPVDNKRYRYAYHRSSWLVAGKADPPLPARLYVHPDSPFTGEQLLKQMVSFEKVKLTNN ELDQHGHIILNSMHKYQPRVHIIKKKDHTASLLNLKSEEFRTFIFPETVFTAVTAYQNQLITKLKIDSNP FAKGFRDSSRLTDIERE	IACSLETKELWDKFHELGTEMIITKSGRRMFPTIRVSFSGVDPESKYIVLMDIVPVDNKRYRYAYHRSSWLVAGKADPPL PARLYVHPDSPFTGEQLLKQMVSFEKVKLTNNELDQHGHIILNSMHKYQPRVHIIKKKDHTASLLNLKSEEFRTFIFPET VFTAVTAYQNQLITKLKIDSNPFAKGFRDS
Mus musculus	Tbx15	AF041822.1	AAC32316.1	NCBI	MSERRRSAVALSSRAHAFSVEALIGSNKKRKLRDWEEKGLDLSMEALSPAGPLGDTDDPATHGLEPHPDS EQSTGSDSEVLTERTSCSFSTHTDLASGARATVPAAMSSMEEIQVELQCADLWKRFHDIGTEMIITKAGR RMFPAMRVKITGLDPHQQYYIAMDIVPVDNKRYRYVYHSSKWMVAGNADSPVPPRVYIHPDSLASGDTWM RQVVSFDKLKLTNNELDDQGHIILHSMHKYQPRVHVIRKDFSSDLSPTKPVPVGDGVKTFNFPETVFTTV TAYQNQQITRLKIDRNPFAKGFRDSGRNGTGLEAIMETYAFWRPPVRTLTFEDFTTMQKQQGGSTGTSPT TSSTGTPSPSASSHLLSPSCSPPTFHLAPNTFNVGCRESQLCNL…	MSSMEEIQVELQCADLWKRFHDIGTEMIITKAGRRMFPAMRVKITGLDPHQQYYIAMDIVPVDNKRYRYVYHSSKWMVAG NADSPVPPRVYIHPDSLASGDTWMRQVVSFDKLKLTNNELDDQGHIILHSMHKYQPRVHVIRKDFSSDLSPTKPVPVGDG VKTFNFPETVFTTVTAYQNQQITRLKIDRNPFAKGFRD
Nematostella vectensis	Brachyury	AF540387.2	AAO27886.2	NCBI	MHSDEKKPFTVNDILQAAESTMASTDDKDLGEHAKNTEDSQVKIVLEEADLWRRFKSLTNEMIVTKNGRR MFPVLKVNVTGLEPKAMYSFLLDFVCVEGHRWKYVNGEWVSGGKPEPPTPSCVYIHPDSPNFGAHWMKQP VGFSKVKLTNKQNSGGQIMLNSLHKYEPRLHIIKVGASDNNRTVVSHSFPETQFIAVTAYQNEEITSLKI KYNPFAKAFLDAKERQEQKEALEQASESHSAYSQYGWFCAGSTPVYPHHHHPSSYPHIPSSPYNRIGQLG IRSHRPAPYPNPYHKRTDLSSPGHPQQYYATESNQLLFPAPASIENLAVPSTVAHHSQSAGIHAGLTLSL SNAAYGRPGHDEAMNRRETDKSKFLQSGGLTLHSSWNTIPQA	VKIVLEEADLWRRFKSLTNEMIVTKNGRRMFPVLKVNVTGLEPKAMYSFLLDFVCVEGHRWKYVNGEWVSGGKPEPPTPS CVYIHPDSPNFGAHWMKQPVGFSKVKLTNKQNSGGQIMLNSLHKYEPRLHIIKVGASDNNRTVVSHSFPETQFIAVTAYQ NEEITSLKIKYNPFAKAFLD
Nematostella vectensis	Tbx1	AY286508.1	AAQ23383.1	NCBI	MSRSPCAEVANQRGSSRCLAHVRVELEMKSLWDEFHSLGTEMIVTKAGRRMFPTFQVRLYGLEPSAKHIL MMDFVPEDDKRYRYAFHSSKWLVAGKADPSVPGRVHIHPDSPCTGAQWMKQIVSFDKLKLTNNLMDDNGH IILNSMHKYQPRFHVILEDPDRSSTASLHEVSKDHIRTFIFPETQFMAVTAYQNHMITQLKIASNPFAKA FRECDPDDCVIEVMKQLDQGNNNNNCNRPRLSREMIDTRADIPSVRATVTRWPPSMAQYMHPPDTYADNR YNTESARWAYDSRAASLGQMSRGIPVSPPATGYPSMISPMVAPMGLPPVSPTSPSSPPYGQRTYQALRMH RMSPYPQHGMRPKSSMSSMSSLSSEEPGSE	HVRVELEMKSLWDEFHSLGTEMIVTKAGRRMFPTFQVRLYGLEPSAKHILMMDFVPEDDKRYRYAFHSSKWLVAGKADPS VPGRVHIHPDSPCTGAQWMKQIVSFDKLKLTNNLMDDNGHIILNSMHKYQPRFHVILEDPDRSSTASLHEVSKDHIRTFI FPETQFMAVTAYQNHMITQLKIASNPFAKAFRE
Nemopilema nomurai	Brachyury 1	GHAR01071730.1	Translated with NCBI ORFfinder (https://www.ncbi.nlm.nih.gov/orffinder/)	NCBI	MVSFKRSVTETSPLPDFCILNVPSSNLIAHNTMKWSGLMKLSINIIFRFS HVEYPYPCFVYLLINNHGVNIGKKERAGEAEKKDDKNQENDGENRSMEGV GVEVVLDDSELWSKFEKLTNEMIVTKNGRRMFPVLKMAVKGLEPQAMYSF LLDFVAVEDHRWKYVNGEWVPGGKPEPASTSSVYIHPDSPNFGSHWMKNP VAFTKVKLTNKMNGEGQVMLHSLHKYQPRIHIIRVGAPDGEQTVSTHSFP ETQFIAVTAYQNEEITALKIQHNPFAKAFLDAKERSEHKELVERDAMSQY ASNYAYVYSSMMCPGAQSPLSGPMSCERRSHRASPYPSPYQRASDMLQSG NCSSYYRNSDSPYLSGSCVQSQTWPLHHLGYPSMLPSSHQMN…	VEVVLDDSELWSKFEKLTNEMIVTKNGRRMFPVLKMAVKGLEPQAMYSFLLDFVAVEDHRWKYVNGEWVPGGKPEPASTS SVYIHPDSPNFGSHWMKNPVAFTKVKLTNKMNGEGQVMLHSLHKYQPRIHIIRVGAPDGEQTVSTHSFPETQFIAVTAYQ NEEITALKIQHNPFAKAFLD
Nemopilema nomurai	Brachyury 2/3	GHAR01060992	Translated with NCBI ORFfinder (https://www.ncbi.nlm.nih.gov/orffinder/)	NCBI	MSKNVAEMKSDFSMASILEGSSGSPKKSPDTSPKTEVSSNPGSPELENRE ASGESRECVRVMLDDVELWRSFHQLTNEMIVTKNGRRMFPVLKTTIRGLD PQAMYSILLDFVAVDSHRWKYVNGEWSHSGKPEPTPPSQVYVHPDSPNFG THWMKNPIVFSKVKLTNKESSNNQVVMLNSLHKYEPRIHIMRVGGPDPEK RVSTHTFAETQFIAVTAYQNEEITALKIKFNPFAKAFLDAKERAEQRDII ERSSMMNYGPPCSCCHPSGPYSPPSHLPPQHTIGLPPLLLRPEMRMLDPH QSPCHRLGFKLHRHAPYRISHPIDDSDSRPPMCSSPPSRSCPRSSSPDRH RHISSRHPVDDEHIKIIDTMRHSHSISDRLKEESYIRDMPRG…	VRVMLDDVELWRSFHQLTNEMIVTKNGRRMFPVLKTTIRGLDPQAMYSILLDFVAVDSHRWKYVNGEWSHSGKPEPTPPS QVYVHPDSPNFGTHWMKNPIVFSKVKLTNKESSNNQVVMLNSLHKYEPRIHIMRVGGPDPEKRVSTHTFAETQFIAVTAY QNEEITALKIKFNPFAKAFLD
Parasteatoda tepidariorum	T-box protein H15-2	AB177875.1	BAD16721.1		MLLVGTENSTQMQETALPHGKNIAATDFSIAAIMARGGAAAAAKDKISEGDALSFAASDSESSGTWDRIG GGQKRDRSTPASSVPEEDEDVEEGSDVNEEDVRPKKPQQQVKRRSSPESSASANPYAETLKGRCNCEDLL RVECILENKDLWEKFNELGTEMIITKTGRRMFPTLRVSFSGVEFLEHQRYSVLMDIVPVDQKRYRYAYHR SSWLVAGKANPPSPARLYTHPDSPFTADQLRKQVVSFEKVKLTNNEMDKQGHIVLNSMHKYQPRIHLVRR KQGGSSVITDLETEECRTYVFPETVFTAVTAYQNQLITKLKIDSNPFAKGFRDSSRLTEFDRDTMEALIG DPSYLHSPFRALLEHPDREDLQAALARENLLGLRAPLLPWKPAG…	VECILENKDLWEKFNELGTEMIITKTGRRMFPTLRVSFSGVEFLEHQRYSVLMDIVPVDQKRYRYAYHRSSWLVAGKANP PSPARLYTHPDSPFTADQLRKQVVSFEKVKLTNNEMDKQGHIVLNSMHKYQPRIHLVRRKQGGSSVITDLETEECRTYVF PETVFTAVTAYQNQLITKLKIDSNPFAKGFRDS
Pleurobrachia pileus	Brachyury	AJ581007.2	CAE45766.1	NCBI	MSTANSFCSQFLKQPAAAAAASFSVNSLLASGMEEQPQYNTADMTTAGDPTTAHSILLEQKPDQPHAELD EKELWVRFNRLTNEMIVTKNGRRMFPVLKVNLSGLDPHGMYSLCLGFTPIDNHRWKYVNGEWVPGGKPEP PAPGCVYVHPDSPNFGAHWMKQTVSFSKVKLTNKLNGGGQIMLNSLHKYEPRLHIIRVGAPDVSKSVFTY SFAESRFIAVTAYQNEEITGLKIKYNPFAKAFLDAKERQEKDIHGQKREREDCGSTSKSLSSCSFYNRVA AGGHHPDHERRPAKRVCLNTPNYAFPRHPALDLAGRVSNTTGGLHGFQGETVQPTAAVAPTYSDVWTSPF TPHTESYWTSSYNTYSAALQPYLPVTSTYTSPSSLVHPRVKEEP…	PHAELDEKELWVRFNRLTNEMIVTKNGRRMFPVLKVNLSGLDPHGMYSLCLGFTPIDNHRWKYVNGEWVPGGKPEPPAPG CVYVHPDSPNFGAHWMKQTVSFSKVKLTNKLNGGGQIMLNSLHKYEPRLHIIRVGAPDVSKSVFTYSFAESRFIAVTAYQ NEEITGLKIKYNPFAKAFLD
Podocoryna carnea	Tbx4/5	AJ581006.1	CAE45765.1	NCBI	MADKKTEQTSSLCIQGTPGARQYRRNLRPLIAASNKFKQEPEYTDLKPTTDSKNDMVQNLTNHINEAAQY LQQPSQVTGDGEVTHYGAQKREDANVRVILQNKELWSKFHSVGTEMIITKAGRRMFPVIKVNISGLNPKL KYILVMDVVPVDDNRYKYHNSEWTVAGKAEPHLPGRLYVHPDGPSTGAQWMRQTVSFQKVKLTNNHLDQF EHVILNSMHKYQPRIHIVQADDNSAEALRKSTFTTHVFTETELIAVTAYQSPRITQLKIEDNPFAKGFRG ACNTDYHGMKRYHDQDLLYASKRAYSPSYNTVGLPSLQCHMGGGMFMQRPGYIPDIYGNAARYSSSEYPY AISPYMSKTCNQIQPWHVTDDQRPGSSSPNSNDICNPPSLAVPP…	VRVILQNKELWSKFHSVGTEMIITKAGRRMFPVIKVNISGLNPKLKYILVMDVVPVDDNRYKYHNSEWTVAGKAEPHLPG RLYVHPDGPSTGAQWMRQTVSFQKVKLTNNHLDQFEHVILNSMHKYQPRIHIVQADDNSAEALRKSTFTTHVFTETELIA VTAYQSPRITQLKIEDNPFAKGFRG
Podocoryna carnea	Brachyury 1	GCHV01005394.1	Translated with NCBI ORFfinder (https://www.ncbi.nlm.nih.gov/orffinder/)	NCBI	MYCKLDDADMTPTSFSMNTILTNEKQKMNENEVIESEKLQKEGESGKKEE VKKIEDDKPRKEELSSEAKHVHVNLEESELWKKFKSLTNEMIVTKNGRRM FPVLKLNIRGLEPHAMYSILLDFVAVEDHRWKYVNGEWVAGGKPEPATTS SVYIHPDSPNFGTHWMKSAVSFTKVKLTNKMNGEGQVMLNSLHKYQPRIH IIRVGAPEGERTISTHTFPETQFIAVTAYQNEEITGLKIQYNPFAKAFLD AKERSEHKDLLYERDALNQLASSYGYYPSMMSPVTRGMGCDTLRTHRASP YPSPYQRPDLMGGCPTYYRESSPPFMNPCIQNNTWPLHHLNYGSSMSSTA LKPDDVVQQSVAVSSFASTLGQFPTAKQTAVDPNANPWNHSL…	VHVNLEESELWKKFKSLTNEMIVTKNGRRMFPVLKLNIRGLEPHAMYSILLDFVAVEDHRWKYVNGEWVAGGKPEPATTS SVYIHPDSPNFGTHWMKSAVSFTKVKLTNKMNGEGQVMLNSLHKYQPRIHIIRVGAPEGERTISTHTFPETQFIAVTAYQ NEEITGLKIQYNPFAKAFLD
Podocoryna carnea	Brachyury 2	GCHV01013749.1	Translated with NCBI ORFfinder (https://www.ncbi.nlm.nih.gov/orffinder/)	NCBI	MKSDFSMAAILKETKNESIKKSEKKLMKDAQLCVSLEDADLWRSFHRMTN EMIVTKNGRRMFPVLKSGVSGLDPQAMYSIMLDFTPVDEHRWKYVNGEWS HAGKPEPTPSSKVYVHPDSPNFGTHWMKNPIIFSKVKLTNKETTNGQVLM LNSLHKYKPRIHIVKVGSGEKVVSTHSFTETEFIAVTAYQNEEITNLKIR YNPFAKAFLDAKERNDHREFVERRGLCSCCTTTRLPLSYGFTTHPHHALP PMASPHYINACDKIMMRHHPYSRSNNSAHRPSLSICHPSYLRQTYDIPSP TKTPSSACSRYSPTHFKYGDDDVHRHSISPPITHRHSPPTLIRSDVLSYH EQLRIKLEASNVHHRHGHIELRHSSR	VSLEDADLWRSFHRMTNEMIVTKNGRRMFPVLKSGVSGLDPQAMYSIMLDFTPVDEHRWKYVNGEWSHAGKPEPTPSSKV YVHPDSPNFGTHWMKNPIIFSKVKLTNKETTNGQVLMLNSLHKYKPRIHIVKVGSGEKVVSTHSFTETEFIAVTAYQNEE ITNLKIRYNPFAKAFLD
Podocoryna carnea	Brachyury (Brachyury 3)	AJ428494.1	CAD21521.1	NCBI	MMNSPVSMESPKSIHQKSPDSVKSDFSMATILMSHNNKQKRGHGTKINDEASLLKFPKTMTQDGLAKVKI ADDEEAKKIRVHLDDCELWKSFHRLTNEMIVTKNGRRMFPVLKVSVEGLDPNSMYSIMIDFLPVDNHRWK FVNGEWSRGGKPEPTTNSRVYVHPDSPNFGTHWMKNSIVFSKVKLTNKESTSNQVVMLNSLHKYEPRVHV LRVGGRDSEKTVSTHSFEETVFIAVTAYQNEDITSLKIKYNPFAKAFLDAKERSEQHPFLGRRPEVPYPS SCRCCSGYPYSRLPSSSDYGHHVPYLPIEHNFRSQRSSPYSIPPSRGYYMSSHLYQQPYPCHRNSSPPPL PHHCISSPKSHIDYPYSKRSPYCTIPNCACAVSPRYTKSSYERG…	IRVHLDDCELWKSFHRLTNEMIVTKNGRRMFPVLKVSVEGLDPNSMYSIMIDFLPVDNHRWKFVNGEWSRGGKPEPTTNS RVYVHPDSPNFGTHWMKNSIVFSKVKLTNKESTSNQVVMLNSLHKYEPRVHVLRVGGRDSEKTVSTHSFEETVFIAVTAY QNEDITSLKIKYNPFAKAFLD
Polypodium hydriforme	Brachyury	GBGH01023047.1	Translated with NCBI ORFfinder (https://www.ncbi.nlm.nih.gov/orffinder/)	NCBI	MFPVLKVSIRGLSPQAMYSVLLDFVLVEDHRWKYVNGEWSHGGKAEPSPP SKLYVHPDSPNFGSFWTKNYISFSKVKLANKSCGTGQIFLNSLHKYEPRI HLVRIEGKNEAVPVLVRSFKETRFIAVTAYQNEEITALKIKYNPFAKAFL DAKVRNDQLPATAFCSYRCHDEERAREKQVRNDLRNDLRGQLMMDSVGPI RSHYGIARQNYRPQYHPYHSYHMCRPSRTGDAADGSRTELTRSTLAANAY QQVHFPHQNSQSPHYYRATQSCGCHY	MFPVLKVSIRGLSPQAMYSVLLDFVLVEDHRWKYVNGEWSHGGKAEPSPPSKLYVHPDSPNFGSFWTKNYISFSKVKLAN KSCGTGQIFLNSLHKYEPRIHLVRIEGKNEAVPVLVRSFKETRFIAVTAYQNEEITALKIKYNPFAKAFLD
Saccoglossus kowalevskii	Tbx2/3	NM_001164920.1	NP001158392.1	NCBI	MKHPMVSEPGMAYTQFLSHRPSDFSVNSILTQPQFFPGILPAHALPNGAGIATLPMFPKLTDPHCHYAPD LLSVHQPGIRPVRTLDNQSDEDENIVVNLETKDLWEEFHKRGTEMVITKSGRRMFPSYKVRVSGLDKKAK YILLMDIVAADDCRYKFHNSRWMVAGKADPEMPKRMYIHPDSPCTGEQWMQKVVSFHKLKLTNNISDKHG FVSIHTILNSMHKYQPRFHIVKANDILKLPWSLFRTYVFKETEFIAVTAYQNEKVTQLKIDHNPFAKGFR ENGAGKREKTRKMQQTSLEASEHRTQIESTMNSCNEASKHTDQAEVSTSSIKQYSEPRVGHVREPPVVLS PLKSVSAEANSTTRIEEEIDVDVESNDRDDEEETAANELKLRIA…	ENIVVNLETKDLWEEFHKRGTEMVITKSGRRMFPSYKVRVSGLDKKAKYILLMDIVAADDCRYKFHNSRWMVAGKADPEM PKRMYIHPDSPCTGEQWMQKVVSFHKLKLTNNISDKHGFVSIHTILNSMHKYQPRFHIVKANDILKLPWSLFRTYVFKET EFIAVTAYQNEKVTQLKIDHNPFAKGFRE
Stylophora pistillata	Brachyury	XM_022931758.1	XP_022787493.1	NCBI	MRSEEKKQLSSFSVNHILQAAENTMSSGRPRETDVANTNDSSEDTNVKISLEENELWWRFKSLTNEMIVT KNGRRMFPVLKINVTGLEPKAMYSFLLDFVSVEGHRWKYVNGEWVSGGKPEPPTPSCVYIHPDSPNFGAH WMKQPVVFSKVKLTNKQNGNGQIMLNSLHKYEPRIHIIRVGAPESNRTVVSQSFPETEFIAVTAYQNEEI TSLKIKYNPFAKAFLDAKERQEQKEALEQAVESHSAYSQYGWFCAGPAPVYQHRHHSRAYAHIPSSPYER LGIRGHRPSPYSNPYHKRTDLSTQAHAPQYFPTESNQLLLPGPTTLENIAMPSVSLAHSHHTPAGPHQLH PGLSPFLSNPSYNTTSRGSLDMDLAHRENDRSKCIQAPGVSLHP…	VKISLEENELWWRFKSLTNEMIVTKNGRRMFPVLKINVTGLEPKAMYSFLLDFVSVEGHRWKYVNGEWVSGGKPEPPTPS CVYIHPDSPNFGAHWMKQPVVFSKVKLTNKQNGNGQIMLNSLHKYEPRIHIIRVGAPESNRTVVSQSFPETEFIAVTAYQ NEEITSLKIKYNPFAKAFLD
Tribolium castaneum	Tbx20	XM_967577.3	XP_972670.3	NCBI	MSPPLPQPLIDSSSHAKLIADHTHYPPRPPRPRPGTAPSCSAAGPRPRPVSLSVGTSCTGHVLTGVGSGD CDFPVFVMLLGAMPEESAAAGLLAPTAKTRATDFSIAAIMARGAVAPPDADARELPGDGAASRSSSPDME DPLEDDDIEVDVEECSDSESARASKPKLRQSPAISDCGSEPADLDRESPDIIQEKPISKAKISCNCDELL NVECHLETKDLWDKFHDLGTEMIITKTGRRMFPTLRVSFTGIRPDQRYAVLLDIVPVDNKRYRYAYHRSS WLVAGKADPPAPCRIYAHPDSPFSGEQLRKQVVSFEKVKLTNNEMDKNGQIVLNSMHRYQPRIHIVKWRE HSGPITDLEQEQYRTFIFPESVFTAVTAYQNQLITKLKIDSNPF…	VECHLETKDLWDKFHDLGTEMIITKTGRRMFPTLRVSFTGIRPDQRYAVLLDIVPVDNKRYRYAYHRSSWLVAGKADPPA PCRIYAHPDSPFSGEQLRKQVVSFEKVKLTNNEMDKNGQIVLNSMHRYQPRIHIVKWREHSGPITDLEQEQYRTFIFPES VFTAVTAYQNQLITKLKIDSNPFAKGFRDS
Trichoplax adhaerens	Brachyury	AJ549221.1	CAD70269.1	NCBI	MSNQIMKSTSSFSVTNLLSASENDVSNQSSDDEKQPNLMANHSHTNGATTMATAAAVAAVAAAANANGGS NHRHHVNATNTSHKKGAATSTTPASNNRNQNIDSDANVKVNLLDIDLWKRFRKLTNEMIVTKSGRRMFPI LKVQISGLDPHAMYSFLLDFVAADNHRWKYVNGEWIPGGKPEPAPPSFVYIHPDSPNFASHWMKQPVSFS KVKLTNKSNGGGQIMLNSLHKYEPRLHIVKVGSSPDSDKTITAHSFPETQFIAVTAYQNEEITALKIKYN PFAKAFLDAKERAEQKEAEEKSHELRAPAYPPHFNGGWYLPNSNPMCRTPRSIQPPSLQTGVHPHHRMPA VERYSPYSRPAGYPQQYHQASPYAGGHLTDHDANAMLLQSAAAA…	VKVNLLDIDLWKRFRKLTNEMIVTKSGRRMFPILKVQISGLDPHAMYSFLLDFVAADNHRWKYVNGEWIPGGKPEPAPPS FVYIHPDSPNFASHWMKQPVSFSKVKLTNKSNGGGQIMLNSLHKYEPRLHIVKVGSSPDSDKTITAHSFPETQFIAVTAY QNEEITALKIKYNPFAKAFLD
Trichoplax adhaerens	Tbx2/3	AJ549222.1	CAD70270.1	NCBI	MLPSYIHRRTYKLSSITHLLTGANSNMRDFSVNALLAHPPYITAPQPAPSSFPNYANPTASGAFHNALPY YSNYPIGYNQYKGYVMPSSQAGPSPYSIPFPTYLPPPPSTINCDAKSKGNEDIKVTLENKDLWDKFHNLG TEMVITRSGRRMFPVIKVNVTGLDSREKYIMMMDIVPADDYRYKFHNCAWTVGGKADTEIVPRMYIHPDS PSTGYQWMQKPISFHKIKLTNNADDKHGYTILNSMHKYQPRIHIIHANDLFQYPHNTMKTFVFKETEFIA VTAYQNEKITHLKIYNNPFAKGFRDSGTTGSKTSDHNHTRKDEEEGSDEDNLIESSTCKESSLENVSYKD DACDVTTCAEVTKGETNSARIKISKEYQDDPKSIKSVKRELVEK…	EDIKVTLENKDLWDKFHNLGTEMVITRSGRRMFPVIKVNVTGLDSREKYIMMMDIVPADDYRYKFHNCAWTVGGKADTEI VPRMYIHPDSPSTGYQWMQKPISFHKIKLTNNADDKHGYTILNSMHKYQPRIHIIHANDLFQYPHNTMKTFVFKETEFIA VTAYQNEKITHLKIYNNPFAKGFRD
Tripedalia cystophora	Brachyury 1	GHAQ01080409.1	Translated with NCBI ORFfinder (https://www.ncbi.nlm.nih.gov/orffinder/)	NCBI	MLPEKEGMTQTSFSMKKILSGDAKRDEGKKDSGDERETDKEETRNYCTKV KSENTIDSSDSHKVEVLLEDSELWQKFETLTNEMIVTKNGRRMFPVLKVA VQGLEPQAMYSFLLDFVAVEDHRWKYVNGEWVPGGKPEPTATSAVYIHPD SPNFGAHWMKNPVAFTKVKLTNKMNGEGQVMLNSLHKYQPRIHIIRVGAP DGEQTVSTHSFPETQFIAVTAYQNEEITALKIQYNPFAKAFLDAKERTEH RDEIQRDALSQIASNYYMYPSMMCPNAQNPLTGSLQCDRVSLGRHRTSPY PSPYHQRGDVLQSGCSSYYRGSDASYMSNSCLQSQTWQLHHLGYPPMAAT SHQITKQVNETIQNTQAYMGAGHANVGQYTNGVHNRQTDPNF…	VEVLLEDSELWQKFETLTNEMIVTKNGRRMFPVLKVAVQGLEPQAMYSFLLDFVAVEDHRWKYVNGEWVPGGKPEPTATS AVYIHPDSPNFGAHWMKNPVAFTKVKLTNKMNGEGQVMLNSLHKYQPRIHIIRVGAPDGEQTVSTHSFPETQFIAVTAYQ NEEITALKIQYNPFAKAFLD
Tripedalia cystophora	Brachyury 2/3	GHAQ01019284.1	Translated with NCBI ORFfinder (https://www.ncbi.nlm.nih.gov/orffinder/)	NCBI	MQGKAKMKSDFSMASILTTPGKTTGGRKQEKRPSSPEGVPPRDTPNGDGP EREEQEQEPVQVILEDAELWRNFHHLTNEMIVTKNGRRMFPVLKISVRGL DPQSMYSVLLDFVAVDNHRWKYVNGEWSHGGKPEPTPPSQVYVHPDSPNF GTHWMKNAIVFSKVKLTNKESQNSQVVMLNSLHKYEPRIHIIRVGGPDAE KTVSTHSFAETQFIAVTAYQNEEITGLKIKFNPFAKAFLDAKERAEQREY MERGPLFSFGSPCSCCYPTQPHLAPYSASPHGGHFPTLVPRMLPEAHVPI CKRVEYKPTRYNPYPSLQRMEVTRPLCSSPVQHIASCPRLSAEHALFSGT RHHPPFHPADLREVRSRHGEHQAVHSDLDRGQSSIEGYSGST…	ILEDAELWRNFHHLTNEMIVTKNGRRMFPVLKISVRGLDPQSMYSVLLDFVAVDNHRWKYVNGEWSHGGKPEPTPPSQVY VHPDSPNFGTHWMKNAIVFSKVKLTNKESQNSQVVMLNSLHKYEPRIHIIRVGGPDAEKTVSTHSFAETQFIAVTAYQNE EITGLKIKFNPFAKAFLD
Xenopus laevis	VegT	U59483.1	AAB93301.1	NCBI	MRNCCRECGLSAGHLEPEASSNCASDVKSSPDMDSVSSQDSLYLPNTVGASLEDQDLWSQFHQEGTEMII TKSGRRMFPQCKIRLFGLHPYAKYMLLVDFVPLDNFRYKWNKNQWEAAGKAEPHPPCRTYVHPDSPAPGA HWMKDPICFQKLKLTNNTLDQQGHIILHSMHRYKPRFHVVQSDDMYNSPWGLVQVFSFPETEFTSVTAYQ NEKITKLKINHNPFAKGFREQERSHKRDDVLKILQQSPSKRQKRKKWEDSPEADISDFPKAICVKEESIM DPAGVYQNWVSDHEANQGLTPHSPESEGANQEQQVPTSSSNFYNKSHYRRSSQHLSSPFELGEPSSRRLT PDIATVPDSDPDSLAVFHVIPTQNSAPERTCSMNFSMEAPMKQP…	VGASLEDQDLWSQFHQEGTEMIITKSGRRMFPQCKIRLFGLHPYAKYMLLVDFVPLDNFRYKWNKNQWEAAGKAEPHPPC RTYVHPDSPAPGAHWMKDPICFQKLKLTNNTLDQQGHIILHSMHRYKPRFHVVQSDDMYNSPWGLVQVFSFPETEFTSVT AYQNEKITKLKINHNPFAKGFRE
